# Supplementary material for: Poly[di-μ2-chlorido(μ2-1,3-di-4-pyridylpropane-κ2 N:N′)lead(II)]
Source: Acta Crystallogr Sect E Struct Rep Online. 2009 Sep 16;65(Pt 10):m1220. doi: 10.1107/S1600536809036150 (PMC2970293; doi:10.1107/S1600536809036150)
Supplement: Supplementary file 1 [file e-65-m1220-sup1.cif]

##############################################################################
###                                                                        ###
###        Electronic paper (Acta Crystallographica Section E)             ###
###                                                                        ###
##############################################################################
#                                                                            #
# This CIF contains the data in a paper accepted for publication in Acta     #
# Crystallographica Section E. It conforms to the requirements of Notes      #
# for Authors for Section E, and has been peer reviewed under the auspices   #
# of the IUCr Commission on Journals.                                        #
#                                                                            #
# Full details of the Crystallographic Information File format               #
# are given in the paper "The Crystallographic Information File (CIF):       #
# a New Standard Archive File for Crystallography" by S. R. Hall, F. H.      #
# Allen and I. D. Brown [Acta Cryst. (1991), A47, 655-685].                  #
#                                                                            #
# The current version of the core CIF dictionary is obtainable from          #
# ftp://ftp.iucr.org/pub/cif_core.dic. The current version number is 2.4.    #
#                                                                            #
# Software is freely available for graphical display of the structure(s) in  #
# this CIF.  For information consult the CIF home page http://www.iucr.org/  #
# cif/home.html                                                              #
#                                                                            #
# This file may be used for bona fide research purposes within the           #
# scientific community so long as proper attribution is given to the journal # 
# article from which it was obtained.                                        #
#                                                                            #
##############################################################################
                                             
data_global
_audit_creation_method     'form.cif (version 2.0)'
_journal_data_validation_number     ?
_journal_date_recd_electronic     2009-08-21
_journal_date_accepted     2009-09-07
_journal_name_full     'Acta Crystallographica, Section E'
_journal_year     2009
_journal_volume     65
_journal_issue     10
_journal_page_first     m1220
_journal_page_last     m1220
_journal_paper_category     QM
_journal_coeditor_code     PB2006
_publ_contact_author_name     'Fu, Zhiyong'
_publ_contact_author_address
;
School of Chemistry and Chemical Engineering
South China University of Technology
Guangzhou
People's Republic of China
;
_publ_contact_author_email     zyfu@scut.edu.cn
_publ_contact_author_fax     '86-20-87112906'
_publ_contact_author_phone     '86-20-87113586'
_publ_section_title
;\
<i>catena</i>-Poly[[\m~2~-<i>N</i>,<i>N</i>'-1,3-bis(4-pyridyl)propane]\
bis(\m~2~-chlorido)]lead(II)
;
loop_
    _publ_author_name
    _publ_author_address
    'Fu, Zhiyong'
;
School of Chemistry and Chemical Engineering
South China University of Technology
Guangzhou
People's Republic of China
;
    'Su, Dongpo'
;
School of Chemistry and Chemical Engineering
South China University of Technology
Guangzhou
People's Republic of China
;
    'Song, Desheng'
;
School of Chemistry and Chemical Engineering
South China University of Technology
Guangzhou
People's Republic of China
;
data_I
_audit_creation_method     SHELXL97
_chemical_name_systematic
;
\
<i>catena</i>-Poly[[\m~2~-<i>N</i>,<i>N</i>'-1,3-bis(4-pyridyl)propane]\
bis(\m~2~-chlorido)]lead(II)
;
_chemical_name_common
               'Catena-(u2-(1,3-bis(4-pyridyl))propane)-bis(u2-chloro)-lead(II)'
_chemical_formula_moiety     'C13 H14 Cl2 N2 Pb'
_chemical_formula_sum     'C13 H14 Cl2 N2 Pb'
_chemical_formula_iupac     '[Pb Cl2 (C13 H14 N2)]'
_chemical_formula_weight     476.35
_chemical_melting_point     533.15K
_symmetry_cell_setting     monoclinic
_symmetry_space_group_name_H-M     P21/m
_symmetry_space_group_name_Hall     -P2yb
loop_
    _symmetry_equiv_pos_as_xyz
    'x, y, z'
    '-x, y+1/2, -z'
    '-x, -y, -z'
    'x, -y-1/2, z'
_cell_length_a     4.385(2)
_cell_length_b     15.455(3)
_cell_length_c     10.935(2)
_cell_angle_alpha     90.00
_cell_angle_beta     97.65(2)
_cell_angle_gamma     90.00
_cell_volume     734.5(3)
_cell_formula_units_Z     2
_cell_measurement_reflns_used     1283
_cell_measurement_theta_min     2.64
_cell_measurement_theta_max     25.02
_cell_measurement_temperature     298(2)
_exptl_crystal_description     block
_exptl_crystal_colour     yellow
_exptl_crystal_size_max     0.19
_exptl_crystal_size_mid     0.15
_exptl_crystal_size_min     0.11
_exptl_crystal_density_diffrn     2.155
_exptl_crystal_density_meas     ?
_exptl_crystal_density_method     'not measured'
_exptl_crystal_F_000     444
_exptl_absorpt_coefficient_mu     11.840
_exptl_absorpt_correction_type     multi-scan
_exptl_absorpt_process_details     '(SADABS; Sheldrick, 1996)'
_exptl_absorpt_correction_T_min     0.139
_exptl_absorpt_correction_T_max     0.277
_exptl_special_details
;
;
_diffrn_ambient_temperature     298(2)
_diffrn_radiation_type     MoK\a
_diffrn_radiation_wavelength     0.71073
_diffrn_radiation_source     'fine-focus sealed tube'
_diffrn_radiation_monochromator     graphite
_diffrn_measurement_device_type     'Bruker SMART CCD'
_diffrn_measurement_method     \w
_diffrn_detector_area_resol_mean     ?
_diffrn_reflns_number     2401
_diffrn_reflns_av_R_equivalents     0.0334
_diffrn_reflns_av_sigmaI/netI     0.0551
_diffrn_reflns_theta_min     2.64
_diffrn_reflns_theta_max     25.02
_diffrn_reflns_theta_full     25.02
_diffrn_measured_fraction_theta_max     0.954
_diffrn_measured_fraction_theta_full     0.954
_diffrn_reflns_limit_h_min     -5
_diffrn_reflns_limit_h_max     5
_diffrn_reflns_limit_k_min     -15
_diffrn_reflns_limit_k_max     18
_diffrn_reflns_limit_l_min     -7
_diffrn_reflns_limit_l_max     12
_diffrn_standards_number     ?
_diffrn_standards_interval_count     ?
_diffrn_standards_interval_time     20s
_diffrn_standards_decay_%     ?
_refine_special_details
;
Refinement of <i>F</i>^2^ against ALL reflections. The weighted <i>R</i>-factor
<i>wR</i> and goodness of fit <i>S</i> are based on <i>F</i>^2^, conventional
<i>R</i>-factors <i>R</i> are based on <i>F</i>, with <i>F</i> set to zero for
negative <i>F</i>^2^. The threshold expression of <i>F</i>^2^ >
\s(<i>F</i>^2^) is used only for calculating <i>R</i>-factors(gt) <i>etc</i>.
and is not relevant to the choice of reflections for refinement.
<i>R</i>-factors based on <i>F</i>^2^ are statistically about twice as large
as those based on <i>F</i>, and <i>R</i>- factors based on ALL data will be
even larger.
;
_reflns_number_total     1283
_reflns_number_gt     1109
_reflns_threshold_expression     I>2\s(I)
_refine_ls_structure_factor_coef     Fsqd
_refine_ls_matrix_type     full
_refine_ls_R_factor_all     0.0424
_refine_ls_R_factor_gt     0.0329
_refine_ls_wR_factor_gt     0.0730
_refine_ls_wR_factor_ref     0.0772
_refine_ls_goodness_of_fit_ref     1.010
_refine_ls_restrained_S_all     1.010
_refine_ls_number_reflns     1283
_refine_ls_number_parameters     88
_refine_ls_number_restraints     0
_refine_ls_hydrogen_treatment     constr
_refine_ls_weighting_scheme     calc
_refine_ls_weighting_details
               'calc w = 1/[\s^2^(Fo^2^)+(0.0359P)^2^] where P=(Fo^2^+2Fc^2^)/3'
_atom_sites_solution_hydrogens     geom
_atom_sites_solution_primary     direct
_atom_sites_solution_secondary     difmap
_refine_ls_shift/su_max     0.000
_refine_ls_shift/su_mean     0.000
_refine_diff_density_max     0.881
_refine_diff_density_min     -1.159
_refine_ls_extinction_method     none
_refine_ls_extinction_coef     ?
loop_
    _atom_type_symbol
    _atom_type_description
    _atom_type_scat_dispersion_real
    _atom_type_scat_dispersion_imag
    _atom_type_scat_source
    'C' 'C' 0.0033 0.0016
                         'International Tables Vol C Tables 4.2.6.8 and 6.1.1.4'
    'H' 'H' 0.0000 0.0000
                         'International Tables Vol C Tables 4.2.6.8 and 6.1.1.4'
    'N' 'N' 0.0061 0.0033
                         'International Tables Vol C Tables 4.2.6.8 and 6.1.1.4'
    'Cl' 'Cl' 0.1484 0.1585
                         'International Tables Vol C Tables 4.2.6.8 and 6.1.1.4'
    'Pb' 'Pb' -3.3944 10.1111
                         'International Tables Vol C Tables 4.2.6.8 and 6.1.1.4'
_computing_data_collection     'SMART (Bruker, 1996)'
_computing_cell_refinement
;
SMART (Bruker, 1996) and SAINT (Bruker, 1996)'
;
_computing_data_reduction     'SHELXTL (Sheldrick, 2008)'
_computing_structure_solution     'SHELXS97 (Sheldrick, 2008)'
_computing_structure_refinement     'SHELXL97 (Sheldrick, 2008)'
_computing_molecular_graphics     'SHELXTL (Sheldrick, 2008)'
_computing_publication_material     'SHELXTL (Sheldrick, 2008)'
loop_
    _atom_site_type_symbol
    _atom_site_label
    _atom_site_fract_x
    _atom_site_fract_y
    _atom_site_fract_z
    _atom_site_U_iso_or_equiv
    _atom_site_adp_type
    _atom_site_calc_flag
    _atom_site_refinement_flags
    _atom_site_occupancy
    _atom_site_disorder_assembly
    _atom_site_disorder_group
    Pb Pb1 0.32077(9) 0.7500 0.28349(4) 0.03780(17) Uani d S 1 . .
    Cl Cl2 0.7798(10) 0.7500 0.1052(3) 0.0748(10) Uani d S 1 . .
    Cl Cl1 -0.1094(10) 0.7500 0.4619(3) 0.0719(10) Uani d S 1 . .
    C C5 0.6217(18) 0.4150(5) 0.2292(8) 0.0431(19) Uani d . 1 . .
    N N1 0.3822(16) 0.5787(4) 0.2702(7) 0.0482(17) Uani d . 1 . .
    C C2 0.412(2) 0.4554(5) 0.1409(8) 0.049(2) Uani d . 1 . .
    H H2A 0.3481 0.4278 0.0662 0.059 Uiso calc R 1 . .
    C C3 0.574(2) 0.5401(5) 0.3555(8) 0.057(2) Uani d . 1 . .
    H H3A 0.6288 0.5684 0.4303 0.068 Uiso calc R 1 . .
    C C1 0.297(2) 0.5358(5) 0.1631(8) 0.049(2) Uani d . 1 . .
    H H1A 0.1573 0.5616 0.1026 0.059 Uiso calc R 1 . .
    C C6 0.770(2) 0.3312(5) 0.2033(9) 0.055(2) Uani d . 1 . .
    H H6A 0.9711 0.3283 0.2527 0.066 Uiso calc R 1 . .
    H H6B 0.8024 0.3302 0.1171 0.066 Uiso calc R 1 . .
    C C31 0.698(2) 0.4595(5) 0.3397(9) 0.055(2) Uani d . 1 . .
    H H3B 0.8335 0.4349 0.4030 0.066 Uiso calc R 1 . .
    C C7 0.584(2) 0.2500 0.2302(11) 0.040(3) Uani d S 1 . .
    H H7A 0.3863 0.2500 0.1783 0.048 Uiso calc SR 1 . .
    H H7C 0.5474 0.2500 0.3159 0.048 Uiso calc SR 1 . .
loop_
    _atom_site_aniso_label
    _atom_site_aniso_U_11
    _atom_site_aniso_U_22
    _atom_site_aniso_U_33
    _atom_site_aniso_U_12
    _atom_site_aniso_U_13
    _atom_site_aniso_U_23
    Pb1 0.0342(2) 0.0274(2) 0.0527(3) 0.000 0.00873(17) 0.000
    Cl2 0.095(3) 0.082(2) 0.047(2) 0.000 0.0061(17) 0.000
    Cl1 0.102(3) 0.065(2) 0.048(2) 0.000 0.0045(18) 0.000
    C5 0.043(5) 0.026(4) 0.066(6) -0.005(3) 0.027(4) 0.002(4)
    N1 0.057(4) 0.027(3) 0.062(5) 0.006(3) 0.016(4) 0.006(3)
    C2 0.062(5) 0.032(4) 0.052(5) -0.003(4) 0.008(4) -0.003(4)
    C3 0.081(7) 0.032(4) 0.056(6) 0.002(4) 0.003(5) -0.001(4)
    C1 0.053(5) 0.032(4) 0.059(6) -0.002(4) -0.002(4) 0.009(4)
    C6 0.056(5) 0.032(4) 0.083(7) -0.002(4) 0.029(5) 0.004(4)
    C31 0.060(6) 0.040(4) 0.066(6) -0.007(4) 0.005(5) 0.006(4)
    C7 0.035(6) 0.023(5) 0.064(7) 0.000 0.012(5) 0.000
_geom_special_details
;
All e.s.d.'s (except the e.s.d. in the dihedral angle between two l.s. planes)
are estimated using the full covariance matrix. The cell e.s.d.'s are taken
into account individually in the estimation of e.s.d.'s in distances, angles
and torsion angles; correlations between e.s.d.'s in cell parameters are only
used when they are defined by crystal symmetry. An approximate (isotropic)
treatment of cell e.s.d.'s is used for estimating e.s.d.'s involving l.s.
planes.
;
loop_
    _geom_bond_atom_site_label_1
    _geom_bond_atom_site_label_2
    _geom_bond_site_symmetry_2
    _geom_bond_distance
    _geom_bond_publ_flag
    Pb1 N1 4_575 2.667(7) ?
    Pb1 N1 . 2.667(7) ?
    Pb1 Cl2 1_455 2.862(6) ?
    Pb1 Cl1 . 2.887(5) ?
    Pb1 Cl1 1_655 2.957(6) ?
    Pb1 Cl2 . 2.982(6) ?
    Cl2 Pb1 1_655 2.862(6) ?
    Cl1 Pb1 1_455 2.957(6) ?
    C5 C31 . 1.392(12) ?
    C5 C2 . 1.390(12) ?
    C5 C6 . 1.494(11) ?
    N1 C3 . 1.313(11) ?
    N1 C1 . 1.354(11) ?
    C2 C1 . 1.374(10) ?
    C2 H2A . 0.9300 ?
    C3 C31 . 1.379(11) ?
    C3 H3A . 0.9300 ?
    C1 H1A . 0.9300 ?
    C6 C7 . 1.548(10) ?
    C6 H6A . 0.9700 ?
    C6 H6B . 0.9700 ?
    C31 H3B . 0.9300 ?
    C7 C6 4_565 1.548(10) ?
    C7 H7A . 0.9700 ?
    C7 H7C . 0.9700 ?
loop_
    _geom_angle_atom_site_label_1
    _geom_angle_atom_site_label_2
    _geom_angle_atom_site_label_3
    _geom_angle_site_symmetry_1
    _geom_angle_site_symmetry_3
    _geom_angle
    _geom_angle_publ_flag
    N1 Pb1 N1 4_575 . 166.1(3) ?
    N1 Pb1 Cl2 4_575 1_455 92.49(16) ?
    N1 Pb1 Cl2 . 1_455 92.49(16) ?
    N1 Pb1 Cl1 4_575 . 96.69(14) ?
    N1 Pb1 Cl1 . . 96.69(14) ?
    Cl2 Pb1 Cl1 1_455 . 84.43(17) ?
    N1 Pb1 Cl1 4_575 1_655 87.32(16) ?
    N1 Pb1 Cl1 . 1_655 87.32(16) ?
    Cl2 Pb1 Cl1 1_455 1_655 178.36(9) ?
    Cl1 Pb1 Cl1 . 1_655 97.21(17) ?
    N1 Pb1 Cl2 4_575 . 83.26(14) ?
    N1 Pb1 Cl2 . . 83.26(14) ?
    Cl2 Pb1 Cl2 1_455 . 97.21(17) ?
    Cl1 Pb1 Cl2 . . 178.36(11) ?
    Cl1 Pb1 Cl2 1_655 . 81.15(17) ?
    Pb1 Cl2 Pb1 1_655 . 97.21(17) ?
    Pb1 Cl1 Pb1 . 1_455 97.21(17) ?
    C31 C5 C2 . . 116.2(7) ?
    C31 C5 C6 . . 122.2(8) ?
    C2 C5 C6 . . 121.5(8) ?
    C3 N1 C1 . . 117.9(7) ?
    C3 N1 Pb1 . . 118.2(6) ?
    C1 N1 Pb1 . . 121.0(5) ?
    C1 C2 C5 . . 120.5(8) ?
    C1 C2 H2A . . 119.8 ?
    C5 C2 H2A . . 119.8 ?
    N1 C3 C31 . . 123.2(8) ?
    N1 C3 H3A . . 118.4 ?
    C31 C3 H3A . . 118.4 ?
    N1 C1 C2 . . 122.1(7) ?
    N1 C1 H1A . . 119.0 ?
    C2 C1 H1A . . 119.0 ?
    C5 C6 C7 . . 114.3(7) ?
    C5 C6 H6A . . 108.7 ?
    C7 C6 H6A . . 108.7 ?
    C5 C6 H6B . . 108.7 ?
    C7 C6 H6B . . 108.7 ?
    H6A C6 H6B . . 107.6 ?
    C3 C31 C5 . . 120.1(8) ?
    C3 C31 H3B . . 120.0 ?
    C5 C31 H3B . . 120.0 ?
    C6 C7 C6 . 4_565 108.3(9) ?
    C6 C7 H7A . . 110.0 ?
    C6 C7 H7A 4_565 . 110.0 ?
    C6 C7 H7C . . 110.0 ?
    C6 C7 H7C 4_565 . 110.0 ?
    H7A C7 H7C . . 108.4 ?
