# Supplementary material for: Poly[di-μ2-chlorido(μ2-1,3-di-4-pyridylpropane-κ2 N:N′)lead(II)]
Source: Acta Crystallogr Sect E Struct Rep Online. 2009 Sep 16;65(Pt 10):m1220. doi: 10.1107/S1600536809036150 (PMC2970293; doi:10.1107/S1600536809036150)
Supplement: Supplementary file 2 [file e-65-m1220-Isup2.hkl]

# 
# h,k,l, Fc-squared, Fo-squared, sigma(Fo-squared) and status flag 
# 
data_I
_shelx_title ' F in P2(1)/m' 
_shelx_refln_list_code          4 
_shelx_F_calc_maximum      211.64 
_exptl_crystal_F_000       444.00 
_reflns_d_resolution_high  0.8403 
 
loop_ 
 _symmetry_equiv_pos_as_xyz 
 'x, y, z' 
 '-x, y+1/2, -z' 
 '-x, -y, -z' 
 'x, -y-1/2, z' 
 
_cell_length_a     4.3849 
_cell_length_b    15.4555 
_cell_length_c    10.9280 
_cell_angle_alpha  90.000 
_cell_angle_beta   97.647 
_cell_angle_gamma  90.000 
 
_shelx_F_squared_multiplier     1.000 
 
loop_ 
 _refln_index_h 
 _refln_index_k 
 _refln_index_l 
 _refln_F_squared_calc 
 _refln_F_squared_meas 
 _refln_F_squared_sigma 
 _refln_observed_status 
   1   0   0    12811.88    13943.11    616.64 o 
   2   0   0     8903.76     8655.93    398.02 o 
   3   0   0     7314.63     7868.06    374.60 o 
   4   0   0      305.54      316.87     60.99 o 
   2   1   0    13116.62    13805.54    437.73 o 
   3   1   0      370.91      365.16     45.93 o 
   4   1   0     2860.47     3040.04    128.88 o 
   5   1   0      453.28      323.57     72.15 o 
   0   2   0    18306.80    19419.88    610.40 o 
   2   2   0     5613.36     5928.08    200.54 o 
   3   2   0     3518.32     3691.39    138.67 o 
   4   2   0       56.25       82.50     36.14 o 
   5   2   0      700.00      570.39     79.87 o 
   1   3   0     3057.23     3319.19     97.32 o 
   3   3   0      204.47      221.49     30.53 o 
   4   3   0     2201.80     2116.46    144.50 o 
   5   3   0      321.32      353.23     72.53 o 
   0   4   0    44791.86    43398.14   1350.71 o 
   1   4   0     2562.73     2553.59     78.25 o 
   2   4   0     5194.63     5241.36    254.86 o 
   3   4   0     4826.49     5577.67    354.44 o 
   4   4   0      106.21       80.96     45.74 o 
   1   5   0     8605.74     9350.63    249.47 o 
   2   5   0    10288.75    11476.78    392.15 o 
   3   5   0      370.43      426.21     62.97 o 
   4   5   0     3186.57     2944.70    182.26 o 
   0   6   0    35725.71    34113.78   1070.20 o 
   2   6   0     3143.12     3453.54    107.98 o 
   4   6   0      378.13      442.42     69.09 o 
   1   7   0     4145.36     4773.33    175.79 o 
   2   7   0     9282.77    10208.52    350.49 o 
   3   7   0       28.44       73.75     42.30 o 
   4   7   0     1485.04     1282.72    105.13 o 
   0   8   0    10329.60     9982.23    333.13 o 
   1   8   0      436.11      451.70     38.87 o 
   2   8   0     2793.57     3160.08    134.24 o 
   3   8   0     2875.17     2806.65    169.18 o 
   4   8   0       66.33       39.74     55.44 o 
   1   9   0     4107.53     4418.21    169.25 o 
   2   9   0     3799.23     4037.21    161.75 o 
   3   9   0      615.00      525.45     53.83 o 
   4   9   0     2110.56     1860.26    136.20 o 
   0  10   0    18686.06    17477.53    628.60 o 
   1  10   0     1519.34     1617.90     80.43 o 
   2  10   0     2730.00     2616.88    118.89 o 
   3  10   0     2675.49     2585.04    225.67 o 
   4  10   0       47.51       37.64     48.10 o 
   1  11   0     4569.90     4411.69    170.95 o 
   2  11   0     4118.42     4332.62    192.02 o 
   3  11   0       56.97       84.95     43.04 o 
   4  11   0     1017.49      900.27     95.69 o 
   0  12   0     8611.35     9497.70    493.32 o 
   1  12   0      591.92      510.29     39.06 o 
   2  12   0     1703.92     1624.99     89.40 o 
   3  12   0     1875.67     1824.14    102.84 o 
   1  13   0     3712.98     3567.59    124.71 o 
   2  13   0     3068.34     2780.92    128.25 o 
   3  13   0       61.13       21.99     41.89 o 
   0  14   0     7418.43     7362.30    404.01 o 
   1  14   0      700.43      656.43     67.50 o 
   2  14   0     1395.67     1283.87     81.30 o 
   3  14   0     1453.82     1316.95     89.25 o 
   1  15   0     1622.49     1775.17    109.24 o 
   2  15   0     1047.48      982.41     73.50 o 
   0  16   0     2386.26     2540.12    192.47 o 
   1  16   0      205.98      148.20     55.78 o 
   2  16   0      607.92      695.89     89.43 o 
   1  17   0     1328.99     1371.10    102.33 o 
   0  18   0     2632.03     2917.21    221.56 o 
  -4   0   1     4214.05     4607.45    249.25 o 
  -3   0   1      951.70      920.62     75.21 o 
  -2   0   1     9644.07    10684.54    488.03 o 
  -1   0   1     6996.02     6982.40    319.68 o 
   1   0   1     7398.14     6837.46    314.57 o 
   2   0   1     7589.86     6898.77    324.97 o 
   3   0   1        3.84       -4.47     33.17 o 
   4   0   1     2257.00     2088.19    133.97 o 
  -5   1   1     1175.28     1142.88    104.24 o 
  -4   1   1        3.63       13.57     30.44 o 
  -3   1   1     3948.53     4553.36    166.12 o 
  -1   1   1      463.83      479.90     28.80 o 
   1   1   1     5077.61     4577.97    154.46 o 
   2   1   1     1698.89     1853.17     77.54 o 
   3   1   1     7145.59     7458.55    255.28 o 
   5   1   1      562.00      519.42     86.89 o 
  -5   2   1      240.12      222.01     68.96 o 
  -4   2   1     4101.62     4134.07    159.47 o 
  -3   2   1     1220.28     1237.78     62.54 o 
  -2   2   1     7250.25     8292.43    271.74 o 
  -1   2   1     6798.89     6790.04    182.99 o 
   0   2   1      946.50     1057.60     38.14 o 
   1   2   1     7742.49     7432.40    240.93 o 
   2   2   1     6840.61     7372.79    245.93 o 
   3   2   1        0.13       13.69     24.19 o 
   4   2   1     2100.27     2008.44    178.40 o 
   5   2   1      792.72      692.87     90.14 o 
  -5   3   1      984.24     1093.38    104.50 o 
  -4   3   1        2.21      -15.37     46.12 o 
  -3   3   1     3523.58     3849.94    144.43 o 
  -2   3   1    10498.91    11494.91    369.24 o 
  -1   3   1      159.66      172.79     16.51 o 
   0   3   1    22253.78    20618.52    526.30 o 
   1   3   1     4026.64     3958.31    114.23 o 
   2   3   1     2539.53     2490.71     96.73 o 
   3   3   1     6911.24     7575.38    258.18 o 
   4   3   1      314.65      244.91     55.12 o 
   5   3   1      480.12      433.17     82.17 o 
  -5   4   1      201.16      188.51     59.58 o 
  -4   4   1     3546.47     3755.92    217.16 o 
  -3   4   1     1289.17     1284.56     63.79 o 
  -2   4   1     6058.18     6200.94    174.96 o 
  -1   4   1    10336.12    10708.39    282.37 o 
   0   4   1     1293.91     1357.64     47.46 o 
   1   4   1    10352.21    10991.27    291.03 o 
   2   4   1     6349.28     6789.16    228.05 o 
   3   4   1       35.36       55.90     26.34 o 
   4   4   1     2004.76     1870.27    134.54 o 
  -5   5   1      916.09      911.63    100.22 o 
  -4   5   1        2.67      -19.27     42.81 o 
  -3   5   1     2912.37     2965.69    170.97 o 
  -2   5   1    10029.26     9697.12    262.64 o 
  -1   5   1       60.81       46.11     21.55 o 
   0   5   1    24258.81    25447.91    567.98 o 
   1   5   1     4614.96     4823.43    140.57 o 
   2   5   1     2369.79     2495.97     90.64 o 
   3   5   1     5797.01     6162.00    311.96 o 
   4   5   1      184.62      153.87     51.35 o 
  -3   6   1     1127.24     1076.03     87.65 o 
  -2   6   1     4393.18     4460.90    184.56 o 
  -1   6   1     9472.84    10120.89    645.60 o 
   0   6   1     1170.78     1274.26     62.95 o 
   2   6   1     5882.33     6184.08    176.79 o 
   3   6   1       24.90      -28.20     31.20 o 
   4   6   1     1640.95     1719.65    129.44 o 
  -4   7   1        2.17      -38.98     44.98 o 
  -3   7   1     2325.21     2390.39    150.17 o 
  -2   7   1     7448.48     8429.29    297.09 o 
  -1   7   1       56.23       38.74     33.91 o 
   0   7   1    16123.94    16738.56    381.76 o 
   1   7   1     3127.96     3439.18    106.27 o 
   2   7   1     2045.39     1967.54     92.43 o 
   3   7   1     4818.31     4746.01    250.97 o 
   4   7   1      180.55      194.51     61.43 o 
  -4   8   1     2469.55     2243.92    153.49 o 
  -3   8   1     1010.12      867.16     78.85 o 
  -2   8   1     3205.35     3267.47    234.06 o 
  -1   8   1     6646.14     6922.10    297.35 o 
   0   8   1      730.67      774.30     33.35 o 
   1   8   1     6117.56     6892.83    194.27 o 
   2   8   1     3968.64     4198.59    165.80 o 
   3   8   1       46.37       59.14     42.36 o 
   4   8   1     1421.19     1546.13    124.72 o 
  -4   9   1        0.03       -2.23     47.53 o 
  -3   9   1     2213.51     2153.06    108.36 o 
  -2   9   1     5213.70     5314.40    202.61 o 
  -1   9   1      194.02      161.87     31.48 o 
   0   9   1    10588.25    10707.29    253.91 o 
   2   9   1     1314.23     1414.23    195.28 o 
   3   9   1     3730.22     4077.70    229.28 o 
   4   9   1      170.37      215.05     65.33 o 
  -4  10   1     1959.62     1670.47    128.80 o 
  -3  10   1      528.78      451.97     51.67 o 
  -2  10   1     2962.87     2979.77    131.48 o 
  -1  10   1     4780.92     4918.35    156.08 o 
   0  10   1      433.62      436.07     26.70 o 
   1  10   1     4171.27     4435.27    171.16 o 
   2  10   1     3652.40     3985.30    162.73 o 
   3  10   1        0.24       -6.32     46.92 o 
   4  10   1     1181.70     1210.51    110.88 o 
  -4  11   1        4.30       97.54     60.22 o 
  -3  11   1     1924.00     1842.70    102.88 o 
  -2  11   1     3377.86     3103.73    135.70 o 
  -1  11   1      200.01      189.63     29.61 o 
   0  11   1     6338.46     5923.28    150.85 o 
   1  11   1     1923.53     2067.26     97.22 o 
   2  11   1      649.48      685.01     59.58 o 
   3  11   1     2903.30     3086.84    332.59 o 
   4  11   1      216.54      206.76     64.88 o 
  -3  12   1      405.53      373.05    125.84 o 
  -2  12   1     1990.98     1844.68     97.88 o 
  -1  12   1     3073.40     3045.35     92.70 o 
   0  12   1      264.89      249.60     44.56 o 
   1  12   1     2545.34     2572.48    115.67 o 
   2  12   1     2497.19     2437.51    115.27 o 
   3  12   1        0.12       15.87     39.64 o 
  -3  13   1     1325.51     1196.18     82.18 o 
  -2  13   1     2097.57     2101.67    108.72 o 
  -1  13   1      226.52      201.12     34.93 o 
   0  13   1     4223.89     4360.47    188.42 o 
   1  13   1     1134.08     1214.70     63.07 o 
   2  13   1      528.22      519.29     51.72 o 
   3  13   1     1948.06     1972.92    108.33 o 
  -3  14   1      329.23      303.30    100.60 o 
  -2  14   1     1227.62     1198.18     79.48 o 
  -1  14   1     2284.29     2184.29    122.35 o 
   0  14   1      187.16      216.68     53.73 o 
   1  14   1     1771.24     1667.53    106.34 o 
   2  14   1     1563.73     1607.52     90.55 o 
   3  14   1        7.90      -33.49     74.83 o 
  -3  15   1      983.96      930.83     96.90 o 
  -2  15   1     1662.16     1531.81     78.64 o 
  -1  15   1       73.14       56.70     98.05 o 
   0  15   1     2850.63     2839.57    146.82 o 
   1  15   1      846.03      803.24     94.32 o 
   2  15   1      371.85      403.72     58.88 o 
  -2  16   1      803.73      881.26     90.13 o 
  -1  16   1     1910.59     1717.67    106.46 o 
   0  16   1      148.48      239.13     53.97 o 
   1  16   1     1573.19     1371.87     95.21 o 
   2  16   1     1400.70     1470.38    139.39 o 
  -1  17   1       82.90       90.35    120.73 o 
   0  17   1     2392.05     2348.59    132.26 o 
   1  17   1      625.98      639.94     77.26 o 
   0  18   1      104.73      179.81     63.60 o 
  -4   0   2       17.42      -32.98     32.98 o 
  -3   0   2     4344.37     4464.17    231.64 o 
  -2   0   2     7140.37     7133.91    335.11 o 
  -1   0   2     6058.72     5450.18    255.56 o 
   0   0   2    37117.99    26591.51   1164.51 o 
   1   0   2    18463.23    17311.79    767.00 o 
   2   0   2     2274.56     2419.42    137.41 o 
   4   0   2      706.73      581.68     66.98 o 
  -5   1   2       80.70       79.93     60.16 o 
  -4   1   2     3309.48     3258.41    133.82 o 
  -3   1   2     1940.19     2004.86     87.96 o 
  -2   1   2     4265.24     4088.00    144.75 o 
   0   1   2     4302.52     4262.37    121.70 o 
   1   1   2    15155.41    13944.24    441.56 o 
   2   1   2     6771.91     6862.10    231.16 o 
   3   1   2      423.76      443.09     40.31 o 
   4   1   2     1173.93     1178.39     66.79 o 
  -5   2   2     1007.00      910.10     96.46 o 
  -4   2   2      204.35      188.35     36.25 o 
  -3   2   2     2706.22     2723.96    139.04 o 
  -2   2   2    12301.12    12354.45    499.19 o 
  -1   2   2     2889.53     2831.18     84.75 o 
   0   2   2     6346.83     6013.85    165.02 o 
   1   2   2    23263.19    22490.17    699.45 o 
   2   2   2       44.04       47.53     21.44 o 
   3   2   2     5601.88     6044.97    214.70 o 
   4   2   2      524.75      492.17     46.86 o 
  -5   3   2        3.75       -4.91     50.21 o 
  -4   3   2     2527.81     2264.59    149.85 o 
  -3   3   2     2662.93     2707.64    109.22 o 
  -2   3   2      215.14      196.03     25.34 o 
  -1   3   2     9237.19     8427.76    225.36 o 
   0   3   2     1087.69     1156.90     44.07 o 
   1   3   2     9314.03     8686.82    234.74 o 
   2   3   2     4639.10     4570.15    162.27 o 
   3   3   2      309.56      274.66     33.32 o 
   4   3   2     1324.67     1258.61    101.63 o 
  -4   4   2      123.37       35.28     45.87 o 
  -3   4   2     3035.53     3022.08    118.84 o 
  -2   4   2     5941.16     5703.24    213.73 o 
  -1   4   2     1026.81     1014.03     41.71 o 
   0   4   2     8326.91     8880.55    238.12 o 
   1   4   2     9283.39     9025.00    244.22 o 
   2   4   2     1020.83     1078.50     54.81 o 
   3   4   2     5994.73     6167.76    322.58 o 
   4   4   2      489.69      469.66     66.35 o 
  -5   5   2      147.20      131.86     65.71 o 
  -4   5   2     3696.89     3672.41    214.16 o 
  -3   5   2     1219.04     1239.98     96.27 o 
  -2   5   2     7022.40     6586.91    214.43 o 
  -1   5   2    25983.68    27605.24    609.83 o 
   0   5   2     1695.18     1734.02     59.52 o 
   1   5   2     6679.58     6649.56    186.11 o 
   2   5   2     3877.34     4176.58    216.17 o 
   3   5   2      338.14      269.85     50.84 o 
   4   5   2      967.54      993.48     95.56 o 
  -4   6   2        8.57      -39.11     39.11 o 
  -3   6   2     4061.50     4114.95    225.07 o 
  -2   6   2     6665.09     6452.00    182.37 o 
  -1   6   2     1038.53     1128.22     44.40 o 
   0   6   2    10852.39    11207.52    297.89 o 
   1   6   2    14431.61    14733.99    389.34 o 
   2   6   2       62.60       56.76     21.42 o 
   3   6   2     5356.72     5401.12    280.06 o 
   4   6   2      879.93      819.51     82.87 o 
  -4   7   2     2076.31     1812.92    131.80 o 
  -2   7   2     1536.98     1589.38     82.27 o 
  -1   7   2    10547.03    10130.68    305.87 o 
   0   7   2     1228.88     1232.23     43.96 o 
   1   7   2     6439.32     6479.59    184.49 o 
   2   7   2     6477.78     7000.68    199.71 o 
   3   7   2      976.96      865.82     78.79 o 
   4   7   2      869.30      776.25     84.85 o 
  -4   8   2       96.50       44.72     51.35 o 
  -3   8   2     2234.18     1914.97    125.23 o 
  -2   8   2     5719.83     6135.36    227.06 o 
  -1   8   2       39.08       67.91     15.06 o 
   0   8   2     4057.79     4290.78    113.58 o 
   1   8   2     7848.40     8136.95    228.29 o 
   2   8   2      101.67      141.50     32.36 o 
   3   8   2     3385.41     3468.27    201.34 o 
   4   8   2      390.41      288.61     69.41 o 
  -4   9   2     2114.75     1944.34    139.97 o 
  -3   9   2     1316.23     1223.29     78.31 o 
  -2   9   2     1250.98     1173.34     70.86 o 
  -1   9   2     8475.19     8324.27    240.97 o 
   0   9   2      805.80      811.32     35.96 o 
   1   9   2     3510.46     3571.44    148.83 o 
   2   9   2     1697.85     1738.14    123.00 o 
   3   9   2       11.10       70.05     47.40 o 
   4   9   2      840.21      902.19     93.52 o 
  -4  10   2      105.49       50.27     56.27 o 
  -3  10   2     1470.70     1368.20     84.80 o 
  -2  10   2     3193.66     3127.09    180.41 o 
  -1  10   2      328.74      306.64     33.20 o 
   0  10   2     5628.54     5879.74    150.88 o 
   1  10   2     3912.58     4090.60    159.29 o 
   2  10   2      765.74      839.11     61.69 o 
   3  10   2     3295.82     3211.75    190.36 o 
   4  10   2      287.53      409.12     82.30 o 
  -4  11   2     1242.05     1224.67    110.24 o 
  -3  11   2      880.26      717.05     64.03 o 
  -2  11   2      994.95      901.68     64.02 o 
  -1  11   2     8460.46     8953.07    262.28 o 
   0  11   2     1387.87     1398.85     52.10 o 
   1  11   2     3764.74     3972.98    156.71 o 
   2  11   2     3699.57     3761.69    305.07 o 
   3  11   2      289.04      359.40     67.72 o 
  -3  12   2     1601.47     1392.80     89.06 o 
  -2  12   2     4291.57     4180.63    139.77 o 
  -1  12   2       45.24       52.67     30.20 o 
   0  12   2     4982.17     4774.33    200.31 o 
   1  12   2     6580.71     6939.94    253.43 o 
   2  12   2       13.12      -27.69     31.85 o 
   3  12   2     2080.55     2324.84    122.23 o 
  -3  13   2      555.39      568.76     64.39 o 
  -2  13   2      701.80      610.93     63.73 o 
  -1  13   2     5256.04     5122.60    166.08 o 
   0  13   2      719.10      813.70     70.05 o 
   1  13   2     2861.14     2891.99    107.24 o 
   2  13   2     2466.05     2565.50    151.29 o 
   3  13   2      106.28      133.93     49.10 o 
  -3  14   2      790.32      705.79     57.46 o 
  -2  14   2     1654.20     1595.00     81.84 o 
  -1  14   2       97.26       91.49     66.16 o 
   0  14   2     2846.53     3079.55    151.91 o 
   1  14   2     1667.07     1680.85    106.16 o 
   2  14   2      447.89      464.65     58.09 o 
   3  14   2     1576.19     1540.32     95.59 o 
  -2  15   2      334.96      350.73     49.22 o 
  -1  15   2     2945.10     2861.98    146.58 o 
   0  15   2      517.20      552.49     84.15 o 
   1  15   2     1007.13      939.94     82.14 o 
   2  15   2      899.80      858.46     67.65 o 
  -2  16   2     1498.84     1340.79    102.76 o 
  -1  16   2        7.53       66.24     57.99 o 
   0  16   2     1390.78     1428.17     96.89 o 
   1  16   2     1681.14     1595.33    105.57 o 
   2  16   2       22.28       58.24    102.58 o 
  -1  17   2     1795.38     1786.70    114.40 o 
   0  17   2      253.01      236.46     63.09 o 
   1  17   2     1008.68      921.64     87.24 o 
   0  18   2     1506.78     1404.35    102.31 o 
  -4   0   3     2649.41     2634.21    160.64 o 
  -3   0   3     4486.57     4092.69    214.10 o 
  -2   0   3      555.45      493.71     51.23 o 
  -1   0   3    25650.10    23122.99   1015.55 o 
   1   0   3     3686.50     3539.84    187.11 o 
   2   0   3     5007.69     4092.37    212.88 o 
   3   0   3      738.23      722.48     70.62 o 
   4   0   3      944.63      928.15     92.69 o 
  -5   1   3     1543.14     1412.73    118.53 o 
  -4   1   3      546.29      501.82     47.85 o 
  -3   1   3     3837.69     3846.13    118.34 o 
  -2   1   3     6521.84     6327.31    213.88 o 
  -1   1   3      409.29      409.33     30.61 o 
   0   1   3     2655.11     2599.48    163.98 o 
   1   1   3    15433.84    14167.21    454.72 o 
   2   1   3       21.02       38.05     25.28 o 
   3   1   3     3927.36     4173.60    159.93 o 
   4   1   3     1183.81     1161.67     72.51 o 
  -5   2   3        2.03       22.71     57.80 o 
  -4   2   3     2555.27     2875.77    179.39 o 
  -3   2   3     4535.94     4538.32    166.62 o 
  -2   2   3      222.92      178.86     25.66 o 
  -1   2   3    23096.18    20900.53    537.01 o 
   0   2   3     1432.25     1408.50     53.04 o 
   1   2   3     3983.23     3736.42    138.44 o 
   2   2   3     5292.91     4835.97    173.23 o 
   3   2   3      723.03      720.46     50.02 o 
   4   2   3      915.53      993.64     67.38 o 
  -5   3   3     1347.40     1147.28    106.60 o 
  -4   3   3      529.93      490.45     67.94 o 
  -3   3   3     2994.92     3079.14    121.87 o 
  -2   3   3     5994.06     6074.42    206.92 o 
  -1   3   3     1021.70     1018.71     41.98 o 
   0   3   3     2795.07     2773.40     87.75 o 
   1   3   3    13735.62    13083.70    421.85 o 
   2   3   3       95.57       92.91     27.20 o 
   3   3   3     3943.20     4148.53    158.58 o 
   4   3   3     1046.56     1188.69    106.09 o 
  -5   4   3        1.94      -54.42     55.05 o 
  -4   4   3     2139.56     2196.52    148.83 o 
  -3   4   3     4075.58     4081.01    152.82 o 
  -2   4   3      131.87      132.06     18.92 o 
  -1   4   3    22236.36    22804.51    589.35 o 
   0   4   3     2431.98     2622.85    113.28 o 
   1   4   3     4068.04     4091.70    123.98 o 
   2   4   3     5136.75     5171.75    183.96 o 
   3   4   3      472.41      459.84     66.51 o 
   4   4   3      903.28      935.42     96.71 o 
  -4   5   3      466.44      411.03     67.75 o 
  -3   5   3     2582.38     2652.39    161.97 o 
  -2   5   3     6287.59     6244.28    154.77 o 
  -1   5   3     1251.26     1341.88     53.48 o 
   0   5   3     4754.23     4596.09    133.85 o 
   1   5   3    14171.94    14263.17    379.81 o 
   2   5   3       95.58      110.82     26.75 o 
   3   5   3     3664.04     3826.23    148.79 o 
   4   5   3      869.10      734.92     77.64 o 
  -4   6   3     1640.09     1655.35    124.72 o 
  -3   6   3     3608.33     3573.27    203.95 o 
  -2   6   3       32.79        5.74     24.91 o 
  -1   6   3    17631.19    16892.74    386.28 o 
   0   6   3     2766.92     2614.18     90.37 o 
   1   6   3     3739.36     3812.85    160.00 o 
   2   6   3     5219.06     5426.91    192.00 o 
   3   6   3      421.03      421.11     60.41 o 
   4   6   3      825.16      677.95     79.49 o 
  -4   7   3      485.26      504.17     72.53 o 
  -3   7   3     1656.16     1653.43    120.19 o 
  -2   7   3     4694.14     4846.25    185.64 o 
  -1   7   3     1055.86     1079.96     40.94 o 
   0   7   3     3466.48     3564.86    109.76 o 
   1   7   3    10052.85     9184.08    307.65 o 
   2   7   3       91.67       86.90     30.08 o 
   3   7   3     2983.21     2880.14    176.65 o 
   4   7   3      689.14      552.02     76.17 o 
  -4   8   3     1490.50     1435.19    117.06 o 
  -3   8   3     2704.71     2483.40    186.54 o 
  -2   8   3       70.68       72.27     32.81 o 
  -1   8   3    11900.50    12000.42    282.18 o 
   0   8   3     1841.00     1885.94     61.05 o 
   1   8   3     2279.27     2280.73    173.00 o 
   2   8   3     3571.61     3806.68    240.98 o 
   3   8   3      324.86      335.75     60.80 o 
   4   8   3      628.96      708.57     88.42 o 
  -4   9   3      295.42      299.07     67.56 o 
  -3   9   3     1769.36     1595.00     90.00 o 
  -2   9   3     3879.18     3624.28    151.09 o 
  -1   9   3      434.30      451.16     37.61 o 
   0   9   3     2529.22     2611.54     78.11 o 
   1   9   3     6391.25     6465.39    262.97 o 
   2   9   3       64.58       28.43     31.72 o 
   3   9   3     2275.12     2125.20    137.41 o 
   4   9   3      636.36      492.81     77.64 o 
  -4  10   3     1383.85     1234.43    110.88 o 
  -3  10   3     2067.01     1916.79    115.75 o 
  -2  10   3      169.44      161.52     40.65 o 
  -1  10   3     8479.76     9319.40    271.84 o 
   0  10   3     1267.04     1283.29     49.13 o 
   1  10   3     1565.27     1631.32     82.17 o 
   2  10   3     2967.60     3163.33    138.11 o 
   3  10   3      327.43      372.43     60.92 o 
   4  10   3      540.33      456.77     78.60 o 
  -4  11   3      243.16      353.73     61.69 o 
  -3  11   3     1466.37     1465.43     74.83 o 
  -2  11   3     3055.26     2884.51    133.53 o 
  -1  11   3      184.40      191.02     32.85 o 
   0  11   3     2220.50     2152.73     69.32 o 
   1  11   3     5068.90     5656.79    212.59 o 
   2  11   3        4.33       12.79     33.02 o 
   3  11   3     1700.80     1743.19    126.57 o 
  -3  12   3     1450.45     1229.20     89.73 o 
  -2  12   3      162.14      139.48     39.95 o 
  -1  12   3     5334.88     5645.44    179.11 o 
   0  12   3      837.74      793.24     85.17 o 
   1  12   3      933.19      874.47     58.05 o 
   2  12   3     2142.15     2448.14    118.59 o 
  -3  13   3      904.92      777.31     74.58 o 
  -2  13   3     1917.35     2037.08     93.59 o 
  -1  13   3       92.53       99.59     47.25 o 
   0  13   3     1243.01     1189.53     81.93 o 
   1  13   3     2518.78     2575.36    115.79 o 
   2  13   3       18.69       42.77     41.28 o 
   3  13   3     1114.33     1213.09     84.50 o 
  -3  14   3     1017.34      957.99    117.38 o 
  -2  14   3      102.20      155.18     42.32 o 
  -1  14   3     3426.33     3357.47    159.65 o 
   0  14   3      628.11      642.86     67.45 o 
   1  14   3      565.41      600.93     67.69 o 
   2  14   3     1317.35     1480.40    168.26 o 
  -2  15   3     1706.06     1680.71     86.50 o 
  -1  15   3      127.36      165.58     56.76 o 
   0  15   3     1211.13     1129.83     88.36 o 
   1  15   3     2158.73     2216.85    236.52 o 
   2  15   3        8.81       45.23    109.09 o 
  -2  16   3       42.25       95.32    113.65 o 
  -1  16   3     2491.37     2379.85    130.57 o 
   0  16   3      599.77      668.21    130.30 o 
   1  16   3      562.39      568.38     73.08 o 
   2  16   3     1340.44     1256.82    144.11 o 
  -1  17   3       92.37      130.69     65.95 o 
   0  17   3      961.72      951.25     86.97 o 
   1  17   3     1412.48     1303.85     98.98 o 
  -4   0   4      421.12      474.00     71.26 o 
  -3   0   4     2442.46     2319.83    143.67 o 
  -2   0   4     5361.12     5162.85    255.50 o 
  -1   0   4     2950.11     2820.69    154.45 o 
   0   0   4     4145.22     3826.54    207.52 o 
   1   0   4     8797.35     8789.07    421.56 o 
   2   0   4      248.03      223.79     47.21 o 
   3   0   4     1832.97     1889.09    130.46 o 
   4   0   4     1448.18     1450.63    120.13 o 
  -5   1   4       12.49        1.40     62.46 o 
  -4   1   4     1193.47     1473.27     86.84 o 
  -3   1   4     4268.69     4605.34    332.66 o 
  -2   1   4      122.16      115.08     24.86 o 
  -1   1   4    20397.43    19519.83    503.83 o 
   0   1   4     9308.81     9244.00    313.08 o 
   1   1   4     1105.13     1067.11     70.81 o 
   2   1   4     9984.93    10284.58    343.95 o 
   3   1   4     1044.72      978.42     62.38 o 
   4   1   4      295.20      255.22     45.87 o 
  -5   2   4     1179.80     1248.97    130.84 o 
  -4   2   4     1045.48     1117.46     72.29 o 
  -3   2   4     1449.38     1542.56     77.18 o 
  -2   2   4     6833.25     6689.91    436.48 o 
  -1   2   4     2909.49     2828.65     75.63 o 
   0   2   4    10008.74     9980.41    271.97 o 
   1   2   4    14535.80    13865.73    451.18 o 
   2   2   4      439.83      459.43     41.66 o 
   3   2   4     2218.18     2164.80     99.92 o 
   4   2   4     1477.95     1480.00     84.87 o 
  -5   3   4      120.26      146.28     73.17 o 
  -4   3   4     1240.05     1374.01    116.74 o 
  -3   3   4     7149.00     7827.40    269.18 o 
  -2   3   4      705.50      681.60     44.18 o 
  -1   3   4    10585.59    10186.45    238.53 o 
   0   3   4     5445.15     5275.78    153.99 o 
   1   3   4      636.39      561.20     95.34 o 
   2   3   4     6584.87     6498.99    229.92 o 
   3   3   4      426.97      394.37     40.44 o 
   4   3   4      621.77      559.80     79.68 o 
  -5   4   4     1202.71      939.70    113.81 o 
  -4   4   4      841.34      946.59    102.45 o 
  -3   4   4     1359.48     1415.94     72.66 o 
  -2   4   4     4034.40     3851.51    282.33 o 
  -1   4   4     1679.66     1607.91     54.93 o 
   0   4   4     1927.26     1825.76     65.87 o 
   1   4   4     4274.18     3853.63    133.82 o 
   2   4   4      111.12      111.10     29.82 o 
   3   4   4     1397.89     1372.45     74.75 o 
   4   4   4     1180.31     1155.64    107.75 o 
  -4   5   4     1179.45     1275.07    115.53 o 
  -3   5   4     2455.34     2543.75    162.87 o 
  -2   5   4     1086.47     1102.56     49.35 o 
  -1   5   4    14297.04    14094.00    326.24 o 
   0   5   4     4388.10     4492.20    148.86 o 
   1   5   4      511.01      475.46     33.77 o 
   2   5   4     6568.10     7212.51    284.94 o 
   3   5   4     1203.14     1239.26     69.28 o 
   4   5   4      107.20      100.86     65.71 o 
  -4   6   4      414.01      511.57     82.30 o 
  -3   6   4     2696.45     2758.87    174.99 o 
  -2   6   4     5914.85     5939.75    173.88 o 
  -1   6   4      782.05      821.64     37.07 o 
   0   6   4     6246.90     6649.27    189.33 o 
   1   6   4     9841.07    10052.62    279.02 o 
   2   6   4      516.41      491.82     69.47 o 
   3   6   4     1481.53     1624.47    123.25 o 
   4   6   4     1431.33     1447.25    123.83 o 
  -4   7   4     1443.00     1450.63    126.70 o 
  -3   7   4     4800.90     5347.66    289.31 o 
  -2   7   4        3.24        4.72     43.67 o 
  -1   7   4    11109.38    11138.58    264.50 o 
   0   7   4     4836.29     5198.04    153.88 o 
   1   7   4      628.19      636.08     39.83 o 
   2   7   4     6239.89     6671.76    270.14 o 
   3   7   4      723.25      742.89     82.93 o 
   4   7   4      394.02      388.96     74.70 o 
  -4   8   4      683.97      610.64     89.25 o 
  -3   8   4      994.07     1014.86     73.93 o 
  -2   8   4     3948.46     3761.64    162.68 o 
  -1   8   4     1030.51      997.24     40.76 o 
   0   8   4     3456.88     3423.61    108.99 o 
   1   8   4     5611.67     5506.71    202.95 o 
   2   8   4      215.21      211.70     52.18 o 
   3   8   4     1156.47     1151.88    100.99 o 
   4   8   4      933.58      767.90     90.78 o 
  -4   9   4      620.62      711.82     97.92 o 
  -3   9   4     2267.44     2178.00    117.25 o 
  -2   9   4        1.63       19.71     33.32 o 
  -1   9   4     5089.03     5236.75    164.30 o 
   0   9   4     2216.10     2214.70     70.97 o 
   1   9   4      203.78      196.94     28.26 o 
   2   9   4     2979.83     3080.75    134.38 o 
   3   9   4      415.31      453.39     71.51 o 
  -4  10   4      501.25      475.40     91.99 o 
  -3  10   4      561.08      500.48     60.63 o 
  -2  10   4     2503.76     2509.01    123.73 o 
  -1  10   4     1141.83     1140.03     58.96 o 
   0  10   4     1199.62     1214.74     48.83 o 
   1  10   4     2474.73     2559.65    111.70 o 
   2  10   4       17.51       -1.43     32.15 o 
   3  10   4      907.03     1094.46    104.56 o 
  -4  11   4      677.19      684.84     97.73 o 
  -3  11   4     2083.75     1908.29    110.82 o 
  -2  11   4       19.20       24.62     34.06 o 
  -1  11   4     6336.18     6388.24    198.41 o 
   0  11   4     3340.86     3435.69    159.80 o 
   1  11   4      442.72      425.61     43.81 o 
   2  11   4     4038.80     4069.96    169.49 o 
   3  11   4      503.48      542.38     75.28 o 
  -3  12   4      863.30      828.15     77.61 o 
  -2  12   4     3329.81     3243.95    167.51 o 
  -1  12   4      698.47      698.63     49.46 o 
   0  12   4     4247.23     4030.71    176.94 o 
   1  12   4     6612.71     7042.35    257.73 o 
   2  12   4      266.77      254.00     62.46 o 
   3  12   4      957.68     1026.01     99.01 o 
  -3  13   4     1423.75     1192.67     90.77 o 
  -2  13   4        0.34      -34.73     36.64 o 
  -1  13   4     3661.26     3738.85    132.57 o 
   0  13   4     2092.58     1890.02    107.39 o 
   1  13   4      218.84      221.96     38.33 o 
   2  13   4     2379.52     2659.29    270.36 o 
   3  13   4      323.95      358.10    107.30 o 
  -3  14   4      218.54      196.24    215.34 o 
  -2  14   4     1320.97     1306.14     73.22 o 
  -1  14   4      603.64      582.28     68.61 o 
   0  14   4      585.13      583.20     61.73 o 
   1  14   4     1189.13     1309.11     97.08 o 
   2  14   4        6.80      -28.95     84.37 o 
  -2  15   4        2.57       39.91     60.75 o 
  -1  15   4     1863.61     1838.90    113.54 o 
   0  15   4     1007.14      855.91     73.47 o 
   1  15   4      102.56      156.97    102.77 o 
   2  15   4     1256.68     1577.13    180.86 o 
  -2  16   4     1312.63     1348.23    109.66 o 
  -1  16   4      291.57      271.17     60.11 o 
   0  16   4     1045.26     1100.67     89.46 o 
   1  16   4     1772.69     1775.24    118.88 o 
  -1  17   4     1564.58     1617.95    189.73 o 
   0  17   4      843.08      843.00     87.70 o 
  -4   0   5     1153.18     1562.91    125.23 o 
  -3   0   5     5038.96     5656.49    290.65 o 
  -2   0   5      109.76       90.52     34.39 o 
  -1   0   5     4492.42     4293.96    226.02 o 
   0   0   5    11255.84    11301.63    540.92 o 
   1   0   5       31.94        4.53     37.77 o 
   2   0   5     6132.03     6275.36    322.35 o 
   3   0   5      886.30      772.81     82.30 o 
   4   0   5       99.79       86.57     65.45 o 
  -5   1   5     1181.45     1192.01    126.89 o 
  -3   1   5      507.61      568.04     48.13 o 
  -2   1   5     8442.73     7770.14    263.60 o 
  -1   1   5     1791.91     1649.73     77.93 o 
   0   1   5     3803.10     3638.95    146.87 o 
   1   1   5     3320.00     3348.96    138.64 o 
   2   1   5     1179.95     1144.86     67.65 o 
   3   1   5      931.09      926.28     62.66 o 
   4   1   5     1355.97     1522.37     87.75 o 
  -4   2   5      999.22     1138.74    176.62 o 
  -2   2   5      241.40      248.58     34.58 o 
   0   2   5    10802.55    11050.66    373.24 o 
   1   2   5       57.87       50.81     66.60 o 
   2   2   5     6167.10     6264.69    227.60 o 
   3   2   5      784.54      851.39     61.90 o 
   4   2   5      141.71      127.91     52.89 o 
  -4   3   5     1340.43     1566.99    129.50 o 
  -3   3   5      340.76      359.87     42.63 o 
  -2   3   5     7772.64     7224.59    248.08 o 
  -1   3   5     2660.11     2710.86    123.34 o 
   0   3   5     3138.76     2996.07    100.09 o 
   1   3   5     3326.53     3054.09    128.47 o 
   2   3   5     1032.68      983.13     62.34 o 
   3   3   5      965.54      874.03     75.50 o 
   4   3   5     1207.64     1177.97    113.75 o 
  -4   4   5      865.02      991.37    105.96 o 
  -3   4   5     4169.51     4507.31    171.16 o 
  -2   4   5      348.13      308.93     35.31 o 
  -1   4   5     3750.53     3568.92    175.05 o 
   0   4   5    10818.37    10803.27    296.42 o 
   1   4   5       43.59       65.26     30.51 o 
   2   4   5     5869.75     5844.73    259.26 o 
   3   4   5      765.79      765.93     61.37 o 
   4   4   5      117.91      152.09     70.37 o 
  -4   5   5     1098.29     1180.78    116.68 o 
  -3   5   5      246.74      263.79     58.69 o 
  -2   5   5     6545.17     6554.12    277.90 o 
  -1   5   5     2563.73     2423.10     72.73 o 
   0   5   5     3328.97     3325.24    107.90 o 
   1   5   5     3821.56     3655.09    139.19 o 
   2   5   5      857.09      845.98     59.41 o 
   3   5   5     1025.84      920.44     63.29 o 
   4   5   5     1131.87     1300.97    127.46 o 
  -4   6   5      646.91      644.45     95.56 o 
  -3   6   5     3616.42     3905.39    227.94 o 
  -2   6   5      391.21      378.18     33.82 o 
  -1   6   5     3545.21     3462.44     96.78 o 
   0   6   5     9591.75     9543.28    272.58 o 
   1   6   5       53.94       66.80     25.14 o 
   2   6   5     5227.38     5235.93    196.66 o 
   3   6   5      622.90      536.83     73.81 o 
   4   6   5      136.28      123.76     69.28 o 
  -4   7   5     1066.40     1110.79    114.13 o 
  -3   7   5      114.47      142.45     52.31 o 
  -2   7   5     5174.40     5102.70    194.96 o 
  -1   7   5     2418.74     2256.22     70.58 o 
   0   7   5     2333.37     2289.05     81.59 o 
   1   7   5     3335.73     3369.28    126.66 o 
   2   7   5      729.10      740.93     57.30 o 
   3   7   5      816.73      700.40     80.96 o 
   4   7   5      845.68      993.22    114.58 o 
  -4   8   5      542.90      463.72     86.38 o 
  -3   8   5     2756.11     2920.72    188.32 o 
  -2   8   5      276.40      294.07     36.63 o 
  -1   8   5     2380.51     2390.01     74.51 o 
   0   8   5     6321.31     6662.69    193.84 o 
   1   8   5       25.03       15.00     27.82 o 
   2   8   5     3797.32     3935.69    221.11 o 
   3   8   5      568.89      551.06     77.00 o 
  -4   9   5      737.24      851.72    106.47 o 
  -3   9   5      213.57      262.77     66.03 o 
  -2   9   5     4134.88     4043.48    183.75 o 
  -1   9   5     1572.70     1425.62     65.22 o 
   0   9   5     1471.63     1491.19     55.97 o 
   2   9   5      483.45      518.87     50.69 o 
   3   9   5      655.95      623.15     86.38 o 
  -4  10   5      665.21      642.54     97.61 o 
  -3  10   5     2443.95     2763.21    190.17 o 
  -2  10   5       78.23      105.24     35.20 o 
  -1  10   5     2299.05     2283.97     90.22 o 
   0  10   5     4390.03     4639.05    127.87 o 
   1  10   5       20.16       35.42     31.84 o 
   2  10   5     2714.21     2817.35    128.51 o 
   3  10   5      490.17      652.75     83.38 o 
  -3  11   5      211.01      307.87     77.57 o 
  -2  11   5     3281.89     3174.68    120.44 o 
  -1  11   5      867.81      742.37     50.67 o 
   0  11   5     1474.50     1471.89     71.35 o 
   1  11   5     2083.34     2125.45    101.50 o 
   2  11   5      409.40      394.99     50.43 o 
   3  11   5      499.59      369.69     73.11 o 
  -3  12   5     1753.23     1752.19    148.39 o 
  -2  12   5       43.22       -9.22     36.24 o 
  -1  12   5     1609.12     1600.07     95.28 o 
   0  12   5     2743.96     2636.29    156.20 o 
   1  12   5       13.28      -16.95     30.41 o 
   2  12   5     1877.84     2047.43    131.39 o 
   3  12   5      405.14      368.86     72.34 o 
  -3  13   5      105.16       35.47     69.73 o 
  -2  13   5     2130.84     2090.44     92.52 o 
  -1  13   5      742.47      741.57     55.38 o 
   0  13   5      592.46      545.91     59.83 o 
   1  13   5     1151.15     1314.62    127.53 o 
   2  13   5      270.80      263.81     51.84 o 
  -2  14   5       46.36      104.02     61.22 o 
  -1  14   5     1031.76     1037.88     85.00 o 
   0  14   5     1757.93     1673.39    143.54 o 
   1  14   5        4.04      -41.34     57.73 o 
   2  14   5     1158.38     1231.02    148.55 o 
  -2  15   5     1574.35     1682.46    104.81 o 
  -1  15   5      517.93      529.44     73.37 o 
   0  15   5      613.06      522.98     69.59 o 
   1  15   5     1092.17     1105.51     90.11 o 
  -1  16   5      943.57     1085.16     96.02 o 
   0  16   5     1440.40     1561.53    106.98 o 
   1  16   5       14.40       18.29     71.48 o 
  -3   0   6       77.93       97.10     47.08 o 
  -2   0   6    10071.31     9623.50    459.26 o 
  -1   0   6     5033.81     5185.88    271.00 o 
   0   0   6      806.01      836.99     90.21 o 
   1   0   6     5634.39     5387.34    289.69 o 
   2   0   6     3092.69     2987.83    184.30 o 
   3   0   6      254.64      340.92     68.20 o 
   4   0   6      856.01      787.04     95.50 o 
  -4   1   6      502.99      601.01     74.99 o 
  -2   1   6      934.16      861.84     53.45 o 
  -1   1   6     2137.32     2151.07    102.84 o 
   0   1   6    14572.33    16098.43    533.00 o 
   1   1   6       51.96       52.12     37.94 o 
   2   1   6     3899.61     4297.77    175.23 o 
   3   1   6     1778.61     1781.86     94.07 o 
   4   1   6        1.94      -79.65     90.33 o 
  -4   2   6     1848.14     2411.38    167.21 o 
  -3   2   6        7.53       -1.75     28.11 o 
  -2   2   6     6632.76     6427.99    228.00 o 
  -1   2   6     1085.51     1052.70    114.26 o 
   0   2   6     2298.55     2329.62    108.24 o 
   1   2   6     3571.95     3724.53    205.32 o 
   2   2   6      804.98      766.80     94.35 o 
   3   2   6      829.09      828.92     71.93 o 
   4   2   6      779.03      820.13     72.52 o 
  -4   3   6      564.29      617.53     92.12 o 
  -3   3   6     3120.09     3850.20    154.79 o 
  -2   3   6     1075.11     1137.24     65.13 o 
  -1   3   6     1413.56     1266.45     44.14 o 
   0   3   6    10254.82    10540.62    496.16 o 
   1   3   6       55.00       56.40     35.81 o 
   2   3   6     2326.71     2213.59    108.35 o 
   3   3   6      822.34      800.23     64.42 o 
   4   3   6       43.39      -51.87     51.87 o 
  -4   4   6     1602.70     2161.11    168.74 o 
  -3   4   6        1.27       22.85     29.76 o 
  -2   4   6     6811.83     6901.64    335.21 o 
  -1   4   6     2563.74     2390.73     86.30 o 
   0   4   6      317.22      228.34     28.28 o 
   1   4   6     2695.64     2569.43    225.13 o 
   2   4   6     1628.54     1667.23     91.58 o 
   3   4   6      284.92      298.48     54.45 o 
   4   4   6      707.19      791.82    103.41 o 
  -4   5   6      384.55      435.14     86.57 o 
  -3   5   6     1915.41     2138.53    148.83 o 
  -2   5   6      538.90      532.39     48.84 o 
  -1   5   6     1318.02     1224.42     84.77 o 
   0   5   6     8670.90     8923.56    254.12 o 
   1   5   6       31.33       36.07     35.76 o 
   2   5   6     3050.88     3010.00    133.66 o 
   3   5   6     1897.54     1829.14     98.64 o 
   4   5   6        6.26      -27.24     73.04 o 
  -3   6   6      224.56      173.71     55.57 o 
  -2   6   6     7416.41     7261.37    533.52 o 
  -1   6   6     1224.20     1255.21     53.65 o 
   0   6   6     1762.84     1902.01     74.52 o 
   1   6   6     3949.80     3813.11    125.41 o 
   2   6   6     1433.95     1496.25     85.77 o 
   3   6   6      328.16      342.07     72.79 o 
  -4   7   6      823.22      961.45    117.25 o 
  -3   7   6     2626.60     2720.15    178.31 o 
  -2   7   6      154.26      113.94     49.25 o 
  -1   7   6     3173.90     3221.32     94.03 o 
   0   7   6     8680.84     8730.06    248.48 o 
   1   7   6       40.71       14.96     24.91 o 
   2   7   6     1911.11     1771.82     92.96 o 
   3   7   6      834.32      992.14    103.22 o 
  -4   8   6     1331.40     1614.71    155.47 o 
  -3   8   6        0.94        9.44     47.02 o 
  -2   8   6     4152.32     4089.37    235.34 o 
  -1   8   6      991.67      984.32     49.99 o 
   0   8   6      732.34      737.86     44.28 o 
   1   8   6     2183.64     2288.24     89.68 o 
   2   8   6      697.87      747.80     83.95 o 
   3   8   6      386.05      340.73     68.13 o 
  -3   9   6     1522.76     1586.26    128.87 o 
  -2   9   6      909.38      891.98     92.06 o 
  -1   9   6      348.77      328.18     37.55 o 
   0   9   6     4136.11     4199.24    135.04 o 
   1   9   6       35.58       64.27     30.96 o 
   2   9   6     1536.54     1599.27    122.87 o 
   3   9   6      891.95     1074.43    108.51 o 
  -3  10   6        1.37       21.24     52.06 o 
  -2  10   6     3297.78     3422.53    210.08 o 
  -1  10   6     1938.33     1882.33     80.65 o 
   0  10   6      118.76      158.66     29.89 o 
   1  10   6     1814.92     2020.53    101.20 o 
   2  10   6      914.40      866.77     65.57 o 
   3  10   6      160.74       28.07     68.52 o 
  -3  11   6     1232.56     1179.31    115.53 o 
  -2  11   6      210.59      173.08     61.75 o 
  -1  11   6     1524.58     1511.85     96.03 o 
   0  11   6     4747.37     4910.56    164.64 o 
   1  11   6        9.51       66.89     37.63 o 
   2  11   6     1482.86     1628.50     90.87 o 
   3  11   6      665.95      853.83     99.52 o 
  -3  12   6       38.37      -52.12     52.12 o 
  -2  12   6     2545.60     2607.16    180.09 o 
  -1  12   6      621.32      618.77     59.29 o 
   0  12   6     1110.30     1138.35     81.72 o 
   1  12   6     2521.07     2910.67    174.99 o 
   2  12   6      450.52      445.42     56.21 o 
  -3  13   6      997.07     1185.88    129.44 o 
  -2  13   6      256.23      235.72     76.75 o 
  -1  13   6      915.89     1017.93     64.74 o 
   0  13   6     3382.41     3457.94    159.94 o 
   1  13   6       47.65      107.56     72.22 o 
   2  13   6      960.43     1118.97     78.28 o 
  -2  14   6     1483.18     1400.30    130.91 o 
  -1  14   6     1194.48     1246.23    121.40 o 
   0  14   6       23.83       17.46    101.43 o 
   1  14   6     1032.16     1102.56    119.74 o 
   2  14   6      504.19      590.87     87.85 o 
  -2  15   6      267.76      284.91     86.89 o 
  -1  15   6      235.06      355.53     93.46 o 
   0  15   6     1274.87     1275.05    124.97 o 
   1  15   6        4.09      -13.30     55.81 o 
  -1  16   6      328.94      319.36    107.69 o 
   0  16   6      236.83      263.24     74.34 o 
  -4   0   7      253.26      230.11     75.53 o 
  -3   0   7     2430.82     2464.01    156.94 o 
  -2   0   7     1500.19     1615.28    118.59 o 
  -1   0   7     1185.77     1172.99    103.79 o 
   0   0   7     4897.77     5727.05    315.98 o 
   1   0   7      584.69      586.27     77.64 o 
   2   0   7      937.62      978.74    100.35 o 
   3   0   7     1792.80     1637.80    135.82 o 
  -3   1   7       79.05       92.60     36.13 o 
  -2   1   7     4497.42     4048.60    159.06 o 
  -1   1   7     2855.53     2811.21    124.87 o 
   0   1   7       54.40       10.48     35.96 o 
   1   1   7     4105.02     3908.47    167.50 o 
   2   1   7      777.98      700.71     61.44 o 
   3   1   7      152.56       91.60     58.91 o 
  -4   2   7      239.82      286.37     81.08 o 
  -3   2   7     2379.47     2405.15    122.10 o 
  -2   2   7     1721.35     1650.76     83.88 o 
  -1   2   7      972.23      867.91     59.09 o 
   0   2   7     4704.75     4971.61    194.99 o 
   1   2   7      556.77      436.23    106.35 o 
   2   2   7      839.40      807.48     63.94 o 
   3   2   7     1476.88     1593.48     96.36 o 
  -4   3   7     1725.13     1978.72    152.66 o 
  -3   3   7       77.79       76.97     55.31 o 
  -2   3   7     4080.21     4044.98    187.56 o 
  -1   3   7     3190.23     3185.26    134.97 o 
   0   3   7       32.20       50.17     40.76 o 
   1   3   7     4014.13     3926.87    167.97 o 
   2   3   7      749.13      715.02     65.44 o 
   3   3   7      169.89      172.15     48.31 o 
  -4   4   7      204.23      257.67     78.47 o 
  -3   4   7     1978.39     2039.57    101.02 o 
  -2   4   7     1801.19     1881.70     94.61 o 
  -1   4   7      813.22      868.77     92.28 o 
   0   4   7     4803.45     4475.50    178.93 o 
   1   4   7      522.47      460.42     50.73 o 
   2   4   7      985.79      927.46     69.06 o 
   3   4   7     1553.56     1391.54     89.08 o 
  -4   5   7     1476.44     1764.18    144.69 o 
  -3   5   7      130.02      192.60     59.71 o 
  -2   5   7     3091.85     3110.66    132.00 o 
  -1   5   7     3118.95     2973.70    127.95 o 
   0   5   7       22.17        3.04     24.91 o 
   1   5   7     3781.01     4018.62    167.92 o 
   2   5   7      739.28      733.92     66.45 o 
   3   5   7      178.49      270.30     61.83 o 
  -4   6   7      128.12      160.95     83.89 o 
  -3   6   7     1591.74     1647.24    135.31 o 
  -2   6   7     1538.55     1642.71     85.38 o 
  -1   6   7      782.12      774.64     59.21 o 
   0   6   7     4462.22     4402.98    141.95 o 
   1   6   7      470.88      444.56     63.35 o 
   2   6   7      839.43      904.31     87.05 o 
   3   6   7     1240.38     1402.78    126.70 o 
  -4   7   7     1249.67     1433.15    139.77 o 
  -3   7   7      108.82      116.30     62.52 o 
  -2   7   7     2535.28     2681.61    174.41 o 
  -1   7   7     2621.20     2551.10    115.16 o 
   0   7   7       19.60       44.23     27.67 o 
   1   7   7     3154.54     3295.09    143.91 o 
   2   7   7      625.95      631.97    177.03 o 
   3   7   7      149.35      110.05     69.73 o 
  -4   8   7      110.84       86.25     79.87 o 
  -3   8   7     1440.77     1736.30    147.81 o 
  -2   8   7     1358.77     1392.58    117.77 o 
  -1   8   7      485.39      543.71     52.65 o 
   0   8   7     3187.06     3264.30    113.51 o 
   1   8   7      350.31      309.54     37.43 o 
   2   8   7      676.65      612.94     79.30 o 
   3   8   7      987.57     1129.74    117.25 o 
  -3   9   7       51.00      131.74     64.56 o 
  -2   9   7     2072.99     1900.25    143.09 o 
  -1   9   7     1968.04     1888.45    142.58 o 
   0   9   7        3.59       10.28     26.37 o 
   1   9   7     2208.52     2270.11     90.66 o 
   2   9   7      538.77      578.68     82.49 o 
   3   9   7      107.96       96.33     77.13 o 
  -3  10   7     1302.92     1515.57    139.01 o 
  -2  10   7      725.59      721.71     89.44 o 
   0  10   7     2398.37     2388.72     82.02 o 
   1  10   7      236.28      211.04     43.36 o 
   2  10   7      523.16      648.35     84.59 o 
  -3  11   7       18.79       27.69     66.41 o 
  -2  11   7     1727.36     1927.24    148.77 o 
  -1  11   7     1219.80     1162.85    108.51 o 
   0  11   7       32.50       51.58     37.66 o 
   1  11   7     1634.70     1742.51     92.86 o 
   2  11   7      385.55      406.37     78.21 o 
  -3  12   7     1070.49     1180.39    126.19 o 
  -2  12   7      565.00      529.50     88.16 o 
  -1  12   7      464.97      443.05     88.29 o 
   0  12   7     1660.90     1744.55    103.95 o 
   1  12   7      163.95      228.62     47.64 o 
   2  12   7      345.18      377.67     77.67 o 
  -2  13   7     1152.07     1056.06    112.34 o 
  -1  13   7     1011.44      955.90    109.09 o 
   0  13   7        3.30        8.61     59.58 o 
   1  13   7     1115.62     1293.89    125.10 o 
   2  13   7      342.87      388.25     80.70 o 
  -2  14   7      450.36      291.29     92.76 o 
   0  14   7     1105.59     1120.62    114.83 o 
   1  14   7      111.67      177.48     78.15 o 
   0  15   7        4.82      118.59     81.59 o 
  -4   0   8      887.01      801.90    100.35 o 
  -3   0   8       97.84       92.50     54.99 o 
  -2   0   8     2111.07     1915.69    134.61 o 
  -1   0   8     6956.13     6783.04    359.16 o 
   0   0   8        6.70       27.62     54.74 o 
   1   0   8     6615.92     6593.32    362.04 o 
   2   0   8     1735.79     1706.51    146.73 o 
   3   0   8        1.27      -32.47     68.13 o 
  -4   1   8       28.59       65.10     70.24 o 
  -3   1   8     1884.17     1823.84     95.31 o 
  -2   1   8     1424.47     1418.25     79.81 o 
  -1   1   8      819.14      784.70     60.61 o 
   1   1   8     1728.87     1574.80     93.76 o 
   2   1   8      466.58      466.33     57.30 o 
   3   1   8     1436.55     1389.08     94.36 o 
  -4   2   8     1251.92     1167.32    118.98 o 
  -3   2   8      355.68      307.73     47.62 o 
  -2   2   8      738.78      774.01     59.33 o 
  -1   2   8     4339.22     3910.40    161.17 o 
   0   2   8      102.79       85.26     40.29 o 
   1   2   8     2148.48     2013.53    109.91 o 
   2   2   8      295.04      373.92     57.13 o 
   3   2   8       18.06       -8.81     46.57 o 
  -4   3   8        0.88      -54.99     54.99 o 
  -3   3   8     1430.25     1557.78     87.79 o 
  -2   3   8     1024.81      888.28     63.81 o 
  -1   3   8      487.21      471.33     50.10 o 
   0   3   8     1360.20     1352.47     84.72 o 
   1   3   8     1265.80     1091.57     79.12 o 
   2   3   8      222.21      257.59     54.32 o 
   3   3   8      979.91      994.33     80.13 o 
  -4   4   8     1275.84     1440.93    142.45 o 
  -3   4   8      287.56      241.85     65.77 o 
  -2   4   8     1246.86     1188.54    119.68 o 
  -1   4   8     4591.07     4863.27    263.82 o 
   0   4   8       11.65        2.34     34.25 o 
   1   4   8     3541.27     3384.55    154.79 o 
   2   4   8      815.23      867.57     73.23 o 
   3   4   8        4.46      -15.67     65.61 o 
  -4   5   8       26.80      -70.17     70.17 o 
  -3   5   8     2252.21     2237.54    162.74 o 
  -2   5   8     1480.17     1364.57     77.90 o 
  -1   5   8      638.19      568.41     64.37 o 
   0   5   8     1930.31     1952.19    140.32 o 
   1   5   8     1292.48     1279.44     86.88 o 
   2   5   8      405.29      374.14     59.67 o 
   3   5   8     1252.23     1313.07     91.74 o 
  -3   6   8       39.16      -43.57     43.57 o 
  -2   6   8     1700.60     1778.50     93.18 o 
  -1   6   8     3558.81     4042.49    167.46 o 
   0   6   8        2.47       62.66     41.51 o 
   1   6   8     2970.41     2763.25    129.81 o 
   2   6   8      767.74      639.39    123.03 o 
   3   6   8        0.62      -10.78     74.13 o 
  -3   7   8     1259.88     1465.24    130.84 o 
  -2   7   8      339.69      369.63     71.00 o 
  -1   7   8     1151.39     1078.60     71.40 o 
   0   7   8     1601.89     1591.29    105.55 o 
   1   7   8      929.17      955.36     71.64 o 
   2   7   8      199.55      113.73     50.93 o 
  -3   8   8      219.07      200.95     72.73 o 
  -2   8   8      741.88      688.92     88.61 o 
  -1   8   8     2624.44     2663.60    122.23 o 
   0   8   8       35.34       17.54     42.06 o 
   1   8   8     1491.72     1503.84     96.36 o 
   2   8   8      318.22      422.32     75.60 o 
  -3   9   8     1306.16     1453.24    136.46 o 
  -2   9   8     1421.20     1364.19    122.23 o 
  -1   9   8      102.74      234.06     72.66 o 
   0   9   8     1069.38     1133.30     77.57 o 
   1   9   8      721.20      680.98     49.46 o 
   2   9   8      237.18      199.36     68.26 o 
  -3  10   8      169.33      234.83     79.93 o 
  -2  10   8      657.01      773.70     94.10 o 
  -1  10   8     2432.37     2315.56    170.14 o 
   0  10   8        9.14       26.97     62.71 o 
   1  10   8     2022.59     2114.11    105.80 o 
   2  10   8      665.30      701.17     97.54 o 
  -3  11   8      701.07      747.61    110.36 o 
  -2  11   8      442.52      548.25     88.10 o 
  -1  11   8      399.30      383.34     92.25 o 
   0  11   8     1223.41     1057.46    122.36 o 
   1  11   8      562.03      588.88     55.58 o 
   2  11   8      203.14      225.32     73.87 o 
  -2  12   8      548.36      534.03     92.89 o 
  -1  12   8     1523.00     1526.16    138.12 o 
   1  12   8      972.97     1114.46    130.27 o 
  -2  13   8      409.78      357.12     93.08 o 
  -1  13   8      279.08      350.42     94.16 o 
   1  13   8      442.17      478.84     94.80 o 
  -4   0   9       31.90      104.94     82.81 o 
  -3   0   9     1762.72     1775.85    140.92 o 
  -2   0   9     1013.61     1007.89    101.88 o 
  -1   0   9      114.80      103.67     52.12 o 
   1   0   9     1149.34     1026.27    107.30 o 
   2   0   9      149.64      154.57     72.66 o 
   3   0   9      606.82      516.67    106.03 o 
  -4   1   9      958.55     1185.61     86.70 o 
  -3   1   9      606.08      530.21     71.83 o 
  -2   1   9      362.77      294.06     65.10 o 
  -1   1   9     4116.78     3900.69    452.34 o 
   0   1   9      116.35      184.23     46.17 o 
   1   1   9     1198.09     1307.77     90.54 o 
   2   1   9      838.04      792.09     91.86 o 
   3   1   9        3.25       68.20     58.30 o 
  -4   2   9       10.11       58.05     90.08 o 
  -3   2   9     1759.88     1688.40     95.68 o 
  -2   2   9     1054.59      978.51     70.48 o 
  -1   2   9       77.00       76.54     44.40 o 
   0   2   9     1048.77     1168.60     83.43 o 
   1   2   9     1183.99     1049.50     80.83 o 
   2   2   9      102.96       30.94     47.32 o 
   3   2   9      518.02      382.50     68.32 o 
  -4   3   9      788.79      879.03    115.40 o 
  -3   3   9      526.23      541.80     60.80 o 
  -2   3   9      281.87      207.24     75.85 o 
  -1   3   9     3901.01     3979.61    283.66 o 
   0   3   9      130.70      156.77     47.82 o 
   1   3   9     1122.15     1332.97     91.42 o 
   2   3   9      758.20      672.26     73.49 o 
   3   3   9        0.69       55.21     99.62 o 
  -4   4   9       11.33       -3.51     73.36 o 
  -3   4   9     1403.57     1396.98    127.53 o 
  -2   4   9     1056.44      978.42     70.04 o 
  -1   4   9       37.04      -34.61     34.61 o 
   0   4   9     1101.73     1291.36    110.24 o 
   1   4   9     1109.44     1254.52    214.16 o 
   2   4   9      153.84      122.45     53.12 o 
   3   4   9      542.84      514.95     72.25 o 
  -3   5   9      527.73      567.77     90.27 o 
  -2   5   9      203.09      290.50     52.92 o 
  -1   5   9     3690.95     3461.07    301.56 o 
   0   5   9      168.09      182.34     46.92 o 
   1   5   9     1128.73     1157.28    119.20 o 
   2   5   9      835.50      926.36     82.03 o 
  -3   6   9     1034.55      991.37    109.03 o 
  -2   6   9      903.40      888.28    102.33 o 
  -1   6   9       22.62      175.34     94.86 o 
   0   6   9     1041.76     1172.28     79.89 o 
   1   6   9     1028.71     1093.22    164.37 o 
   2   6   9      125.13      127.48     57.47 o 
  -3   7   9      432.25      459.07     93.71 o 
  -2   7   9      153.05       54.42     64.24 o 
  -1   7   9     2798.58     2889.29    137.12 o 
   0   7   9      140.28       71.91     68.80 o 
   1   7   9      810.81      752.55     91.35 o 
   2   7   9      613.33      679.53     71.18 o 
  -3   8   9      979.27      824.67    111.32 o 
  -2   8   9      849.37      730.19     95.63 o 
  -1   8   9       12.77      -60.22     61.24 o 
   0   8   9      845.21      841.85     67.74 o 
   1   8   9      790.98      843.63     76.18 o 
   2   8   9       93.48       16.65     69.47 o 
  -3   9   9      324.82      242.87     83.63 o 
  -2   9   9      203.07      302.00     85.48 o 
  -1   9   9     2204.32     2054.64    160.12 o 
   0   9   9       97.38       47.32     41.63 o 
   1   9   9      693.41      681.18     70.65 o 
  -2  10   9      586.89      660.02    100.03 o 
  -1  10   9       32.81      -38.91     71.13 o 
  -2  11   9      220.92      209.69     83.32 o 
  -1  11   9     1515.88     1587.21    137.61 o 
   0  11   9       64.94        0.77     65.07 o 
   1  11   9      431.46      403.82     82.04 o 
  -2  12   9      490.47      526.37     97.61 o 
  -1  12   9       31.66       74.13     82.93 o 
  -3   0  10      386.15      373.14     83.51 o 
  -2   0  10      231.84       60.29     61.24 o 
  -1   0  10     1876.83     1733.81    138.75 o 
   0   0  10      183.74      206.25     72.41 o 
   1   0  10      784.43      626.02     88.42 o 
   2   0  10     1373.54     1187.41    128.67 o 
  -2   1  10     1006.58      842.21     69.53 o 
  -1   1  10        1.20       19.43     40.20 o 
   0   1  10     1774.97     1917.99    109.09 o 
   1   1  10      717.74      731.97     72.42 o 
   2   1  10       17.02       16.79     53.13 o 
  -3   2  10      633.17      645.52     68.54 o 
  -2   2  10       62.50      122.11     72.66 o 
  -1   2  10     2034.35     1962.37    153.30 o 
   0   2  10      914.85     1120.34    170.33 o 
   1   2  10      100.52      137.08     55.63 o 
  -3   3  10      438.89      498.30     64.96 o 
  -2   3  10      959.48      888.53     80.03 o 
  -1   3  10       85.67       59.28     49.91 o 
   0   3  10      813.08     1001.90    122.10 o 
   1   3  10      411.78      459.76     64.18 o 
   2   3  10       10.32       73.13     58.59 o 
  -3   4  10      621.88      440.18     86.19 o 
  -2   4  10      109.62      101.16     46.91 o 
  -1   4  10     1448.41     1604.25    129.54 o 
   0   4  10      249.22      355.71     66.19 o 
   1   4  10      324.89      320.59     62.65 o 
   2   4  10      905.95      820.06     77.47 o 
  -3   5  10     1015.49      945.95    108.77 o 
  -2   5  10      951.17     1103.20    200.92 o 
  -1   5  10       26.39       35.17     75.47 o 
   0   5  10     1734.45     1888.81    108.10 o 
   1   5  10      603.47      766.82     82.07 o 
   2   5  10       11.57       74.36     60.53 o 
  -3   6  10      312.34      400.18     89.25 o 
  -2   6  10      301.20      300.03     78.02 o 
  -1   6  10     1630.28     1535.77    143.38 o 
   0   6  10      278.28      357.24     58.27 o 
   1   6  10      327.10      316.17     81.56 o 
   2   6  10     1001.07     1001.07    111.32 o 
  -3   7  10      439.21      454.73     99.39 o 
  -2   7  10      629.94      574.15     94.86 o 
  -1   7  10        4.33      -42.47     42.47 o 
   0   7  10      836.74      819.55     73.90 o 
   1   7  10      401.43      451.99     67.21 o 
   2   7  10        8.54       97.83     61.87 o 
  -2   8  10       93.13       27.81     67.56 o 
  -1   8  10     1235.73     1066.52    124.53 o 
   0   8  10      379.23      310.45     60.24 o 
   1   8  10      102.36       61.90     53.02 o 
  -2   9  10      767.33      701.04    107.43 o 
  -1   9  10        8.60       56.52     75.66 o 
   0   9  10      800.45      816.29     74.94 o 
   1   9  10      343.69      367.74     63.34 o 
  -2  10  10       45.10      -57.03     57.03 o 
  -1  10  10      777.88      602.22    105.90 o 
   0  10  10      116.02      127.91     90.21 o 
   1  10  10      253.44      250.46     85.17 o 
  -1  11  10        7.06       86.95     98.50 o 
   0  11  10      673.78      676.42    117.32 o 
  -3   0  11      238.20      159.17     87.72 o 
  -2   0  11     1378.80     1514.36    145.26 o 
  -1   0  11       52.87      120.25     67.05 o 
   0   0  11      947.92     1096.82    124.40 o 
   1   0  11      232.55      296.77     86.19 o 
   2   0  11        5.70       -5.61     84.08 o 
  -3   1  11      533.70      540.61     70.35 o 
  -2   1  11       41.70       49.91     50.05 o 
  -1   1  11      537.34      674.85     70.98 o 
   0   1  11      767.45      747.50     72.37 o 
   1   1  11       55.11       13.28    180.06 o 
   2   1  11      671.85      591.36    100.99 o 
  -3   2  11      228.43      256.10     57.69 o 
  -2   2  11     1284.16     1059.39    150.08 o 
  -1   2  11       63.50       93.66     44.76 o 
   0   2  11      870.10      922.13     80.11 o 
   1   2  11      243.30      293.64     70.88 o 
   2   2  11        7.00      -55.29     55.29 o 
  -3   3  11      472.85      440.06     98.05 o 
  -2   3  11       22.13       52.05     49.03 o 
  -1   3  11      489.62      661.45     88.16 o 
   0   3  11      788.60      919.13     82.64 o 
   1   3  11       35.93       21.37     56.49 o 
   2   3  11      603.42      529.34     81.12 o 
  -3   4  11      187.41      121.98     97.48 o 
  -2   4  11     1171.20     1147.84    184.65 o 
  -1   4  11       77.36       80.86     51.48 o 
   0   4  11      817.16      995.30    105.39 o 
   1   4  11      254.94      260.61     58.88 o 
  -2   5  11       16.98      114.68     55.10 o 
  -1   5  11      490.97      431.62     61.79 o 
  -2   6  11      976.22      876.86    117.64 o 
  -1   6  11       95.24      142.84     55.70 o 
   0   6  11      670.41      756.25     77.15 o 
   1   6  11      263.81      311.12     67.21 o 
  -2   7  11        4.34      -59.14     74.64 o 
  -1   7  11      396.23      402.76     64.79 o 
   0   7  11      635.60      679.47     77.37 o 
   1   7  11       27.99      169.59    182.77 o 
  -2   8  11      787.03      733.45    113.55 o 
  -1   8  11       65.18       61.63     84.34 o 
   0   8  11      521.90      519.72     75.50 o 
   1   8  11      219.89      113.80     62.49 o 
  -1   9  11      361.25      436.23    105.13 o 
   0   9  11      398.07      182.44    142.04 o 
  -2   0  12        2.12       17.93     64.43 o 
  -1   0  12      242.63      335.62     87.46 o 
   0   0  12      543.61      679.61    109.34 o 
   1   0  12        8.67      -76.17     76.17 o 
  -2   1  12      837.10      845.77     76.49 o 
  -1   1  12       55.81       11.82     53.93 o 
   0   1  12      397.05      438.78     67.00 o 
   1   1  12      399.56      353.84     96.20 o 
  -2   2  12        3.04        0.35     62.03 o 
  -1   2  12      292.76      326.75    190.40 o 
   0   2  12      685.86      798.42     86.19 o 
   1   2  12       21.48      -56.29     57.33 o 
  -2   3  12     1036.95     1186.52    264.78 o 
  -1   3  12      223.48      182.66     59.81 o 
   0   3  12      163.12      270.70     66.76 o 
   1   3  12      290.97      273.24     78.53 o 
  -2   4  12        2.76        5.30    101.66 o 
  -1   4  12      189.53      167.08     59.65 o 
   0   4  12      469.33      494.24    102.90 o 
   1   4  12        4.21      -17.01     54.97 o 
  -2   5  12      615.95      547.61    115.15 o 
  -1   5  12        8.86      -19.51     43.46 o 
   0   5  12      416.09      434.32     71.69 o 
  -1   6  12      325.83      405.49     74.26 o 
   0   6  12      430.59      503.36    117.22 o 
                                                 
